# Supplementary material for: Genomic Variation and Recent Population Histories of Spotted (Strix occidentalis) and Barred (Strix varia) Owls
Source: Genome Biol Evol. 2021 Mar 25;13(5):evab066. doi: 10.1093/gbe/evab066 (PMC8120011; doi:10.1093/gbe/evab066)
Supplement: evab066_Supplementary_Data [file evab066_supplementary_data.zip]

Archive with 7 entries (7 files):
- SupFig_201201.pdf
- Supplementary_materials_201027_210103_210314.docx
- TableS11_Private_allele_200415.xlsx
- TableS2_Autosome.xlsx
- TableS3_Zchr.xlsx
- TableS4_Wchr.xlsx
- TableS5_Sample_information_200415.xlsx
