# Supplementary material for: Genomic Variation and Recent Population Histories of Spotted (Strix occidentalis) and Barred (Strix varia) Owls
Source: Genome Biol Evol. 2021 Mar 25;13(5):evab066. doi: 10.1093/gbe/evab066 (PMC8120011; doi:10.1093/gbe/evab066)
Supplement: evab066_Supplementary_Data [file evab066_supplementary_data.zip › TableS11_Private_allele_200415.xlsx]

## Sheet: A.WBO-EBO
	group	WBO	EBO												NP_WBO	Mean NP_EBO	Ratio
			ZRHG105	ZRHG106	ZRHG107	ZRHG108	ZRHG109	ZRHG110	ZRHG111	ZRHG112	ZRHG116	ZRHG117	ZRHG118	ZRHG122
	1	AFRD90	130184	132368	134920	129886	134343	133264	131543	133233	134639	131281	131832	144469	149061	133497	1.11659
	2	CYWC009	130088	132510	135082	129778	134541	132777	131835	132992	135060	130889	131959	144162	151414	133473	1.13442
	3	TLW521	130106	131769	134845	129767	134708	132954	131892	133168	134655	131102	132327	143859	149018	133429	1.11683
	4	TLW532	129834	132601	135184	129646	134317	133399	131878	132737	134643	131377	132249	144433	150815	133525	1.12949
	5	ZRHG102	129724	132081	134473	129267	134433	132794	131546	132397	134891	131055	132018	144313	152014	133249	1.14082
	6	ZRHG113	129835	132098	134533	129471	133614	132612	131414	133001	134240	131034	131810	143810	151670	133123	1.13933
	7	ZRHG114	129614	131491	134133	128975	133250	132195	131269	132377	133935	130927	131493	143746	160762	132784	1.21071
	8	ZRHG115	130276	132473	129901	129686	134081	132503	131704	132938	134794	130892	132096	144213	154326	132963	1.16067
	9	ZRHG119	129465	131829	134569	128903	134178	133050	131291	132564	134152	131167	131709	143668	152208	133045	1.14403
	10	ZRHG120	129675	131711	134461	129128	133752	132784	131700	132558	134407	130439	131475	143894	153950	132999	1.15753
	11	ZRHG121	130414	132043	134277	129888	133912	132905	131209	132514	134776	131102	131825	144655	151441	133293	1.13615
	12	ZRHG126	129664	132233	134225	129364	133817	132742	131587	132304	134474	130919	131588	144280	152067	133100	1.1425
	13	ZRHG128	130105	132610	134724	129530	134201	132768	131834	132986	134597	131017	132232	144358	152233	133414	1.14106
	Mean														152383	133223	1.14382

## Sheet: B. WBO-EBO afrer removing exons
	group	WBO	EBO												NP_WBO	Mean NP_EBO	Ratio
			ZRHG105	ZRHG106	ZRHG107	ZRHG108	ZRHG109	ZRHG110	ZRHG111	ZRHG112	ZRHG116	ZRHG117	ZRHG118	ZRHG122
	1	AFRD90	129040	131202	133691	128765	133168	132055	130400	132101	133426	130136	130649	143179	147776	132318	1.11683
	2	CYWC009	128920	131346	133855	128656	133348	131567	130700	131846	133838	129751	130793	142870	150198	132291	1.13536
	3	TLW521	128959	130614	133620	128664	133526	131727	130728	132024	133427	129963	131149	142573	147742	132248	1.11716
	4	TLW532	128670	131439	133963	128533	133145	132175	130722	131605	133416	130245	131058	143151	149528	132344	1.12985
	5	ZRHG102	128573	130924	133254	128146	133251	131574	130406	131249	133665	129914	130854	143018	150744	132069	1.1414
	6	ZRHG113	128678	130936	133327	128354	132438	131401	130265	131855	133030	129896	130630	142518	150401	131944	1.13989
	7	ZRHG114	128458	130345	132917	127877	132079	130997	130135	131249	132726	129790	130331	142473	159434	131615	1.21137
	8	ZRHG115	129101	131289	128787	128573	132919	131293	130541	131808	133568	129765	130925	142910	153112	131790	1.16179
	9	ZRHG119	128315	130670	133332	127789	133019	131849	130138	131442	132935	130034	130541	142381	150954	131870	1.14471
	10	ZRHG120	128508	130544	133240	128007	132578	131578	130540	131408	133191	129294	130283	142625	152643	131816	1.158
	11	ZRHG121	129256	130865	133058	128780	132763	131702	130064	131397	133552	129961	130654	143367	150118	132118	1.13624
	12	ZRHG126	128497	131074	133016	128252	132656	131532	130444	131173	133260	129770	130415	143013	150716	131925	1.14244
	13	ZRHG128	128942	131438	133511	128403	133023	131550	130682	131844	133392	129854	131065	143063	150914	132231	1.14129
	Mean														151098	132044	1.1443
